# Supplementary material for: Single-Walled Carbon Nanotubes Modify Leaf Micromorphology, Chloroplast Ultrastructure and Photosynthetic Activity of Pea Plants
Source: Int J Mol Sci. 2021 May 5;22(9):4878. doi: 10.3390/ijms22094878 (PMC8124974; doi:10.3390/ijms22094878)
Supplement: Supplementary file 1 [file ijms-22-04878-s001.zip]

Archive with 1 entries (1 files):
- ijms-1194643 (1).pdf
